# Supplementary material for: The Microbiome of an Active Meat Curing Brine
Source: Front Microbiol. 2019 Jan 11;9:3346. doi: 10.3389/fmicb.2018.03346 (PMC6336708; doi:10.3389/fmicb.2018.03346)
Supplement: Supplementary file 1 [file Table_1.XLSX]

## Sheet: TVC
Brine Sample	TSA	TSA + 6% NaCl	Sampling Year	Brine Sample for Analysis
1	5.6 x 105	1.7 x 107	2014	Random
2	4.8 x 106	2.0 x 107	2014	Random
3	4.0 x 106	3.4 x 107	2014	Random
4	9.2 x 105	1.2 x 108	2014	Random
5	3.3 x 107	1.9 x 108	2014	Random
6	3.1 x 107	2.1 x 108	2014	Random
7	1.8 x 105	4.5 x 104	2014	Random
8	2.3 x 107	7.5 x 107	2014	Random
9	2.7 x 107	1.2 x 108	2014	Random
10	8.0 x 106	8.0 x 106	2016	Random
11	4.0 x 106	2.9 x 107	2016	Random
12	2.1 x 106	1.0 x 107	2016	Random
Day 0	5.4 x 104	7.2 x 106	2014	Temporal
Day 20	3.6 x 105	4.7 x 106	2014	Temporal
Day 40	8.3 x 106	7.9 x 107	2014	Temporal
