# Supplementary material for: The Microbiome of an Active Meat Curing Brine
Source: Front Microbiol. 2019 Jan 11;9:3346. doi: 10.3389/fmicb.2018.03346 (PMC6336708; doi:10.3389/fmicb.2018.03346)
Supplement: Supplementary file 2 [file Table_2.XLSX]

## Sheet: Sheet1
Brine Sample	OTUs	OTUs mean	Chao 1 richness	Chao 1 richness mean	Shannon index	Shannon index mean	Heip's evenness	Heip's evenness mean	Good's coverage (%)	Good's coverage (%) mean
Day 0 A	1614	1694.33	6702.2	6279.1	3.42649	3.3661	0.0060457	0.0057	98.9718	99.1403
Day 0 B	1343		5134.67		3.38118		0.00701883		99.0841
Day 0 C	2126		7000.45		3.29063		0.00413431		99.3651
Day 20 A	2137	2676.67	6933.33	7790.74	3.41676	3.60221	0.00453156	0.0042	99.2664	99.3172
Day 20 B	2884		8164.87		3.68809		0.0041239		99.3513
Day 20 C	3009		8274.04		3.70177		0.00399335		99.3338
Day 40 A	2481	2737	7940.29	8056.07	3.01895	3.04386	0.00286522	0.0027	99.3858	99.332
Day 40 B	2558		6933.01		2.91984		0.0025685		99.3706
Day 40 C	3172		9294.92		3.19278		0.00256818		99.2397
